# Supplementary material for: Clinicopathological investigation of secretory carcinoma cases including a successful treatment outcome using entrectinib for high-grade transformation: a case report
Source: BMC Med Genomics. 2022 Jan 6;15:6. doi: 10.1186/s12920-022-01155-6 (PMC8739673; doi:10.1186/s12920-022-01155-6)
Supplement: Supplementary file 2 — Additional file 2. All sequencing metrics indicating the quality of the samples and libraries. [file 12920_2022_1155_MOESM2_ESM.xlsm]

## Sheet: Summary.r_and_d_results
Additional file 2. All sequencing metrics indicating the quality of the samples and libraries
	Average Unique Start Sites Per GSP2	Molbar_Reads_With_Correct_Common_Region	Unique_Fragment_Filtered_Off_Target	Unique_Dna_Fragment_Median_Length	Raw_Rna_Fragment_Mean_Length	Unique_Rna_Fragment_Median_Length	Raw_Fragment_Total	Average_Unique_Dna_Start_Sites_Per_Gsp2	Unique_Fragment_Filtered_On_Target_Percent	Fusion_Qc_Filter	Raw_Fragment_Filtered_Off_Target	Unique_Fragment_Aligned	Normalized_Read_Count	Raw_Fragment_Aligned	Total_Unique_Ambig_Reads	Unique_Fragment_Mean_Length	Raw_Dna_Fragment_Mean_Length	Unique_Fragment_Total	Raw_Rna_Fragment_Median_Length	Raw_Fragment_Filtered_On_Target	Sequenced_Read_Count	Total_Unique_Rna_Reads	Unique_Fragment_Filtered_Off_Target_Percent	Total_Unique_Dna_Reads	Raw_Fragment_Filtered_Off_Target_Percent	Raw_Fragment_Mean_Length	Raw_Dna_Fragment_Median_Length	Average_Unique_Rna_Start_Sites_Per_Control_Gsp2	Raw_Fragment_Filtered	Unique_Fragment_Median_Length	Molbar_Fraction_Of_Total	Unique_Fragment_Filtered_On_Target	Raw_Fragment_Filtered_On_Target_Percent	Unique_Dna_Fragment_Mean_Length	Average_Unique_Dna_And_Ambig_Start_Sites_Per_Gsp2	Junk_Percent	Unique_Fragment_Filtered	Molbar_Total_Num_Reads	Raw_Fragment_Median_Length
/var/www/analysis/3815/BS61_S1_L001_R1_001.r_and_d_results.txt	16.0583	761370	6520	99	100.91	96	581147	3.32	60.85	PASS	10545	16654	822728	577691	1440	99.67	112.5	16843	93	567146	822728	7083	39.15	1611	1.83	97.94	100	29	577691	89	0.925421	10134	98.17	115.6	5.26	0.59	16654	822728	90
/var/www/analysis/3815/BS62_S2_L001_R1_001.r_and_d_results.txt	1.5	476070	1898	65	75.97	77	353542	0.17	34.12	NUMBER OF UNIQUE RNA GSP2 CONTROL START SITES LOW	8281	2881	517992	351629	292	72.19	81.16	2999	66	343348	517992	587	65.88	104	2.36	70.51	73	2.42	351629	63	0.919068	983	97.64	68.7	0.65	0.54	2881	517992	62
/var/www/analysis/3815/BS63_S3_L001_R1_001.r_and_d_results.txt	4.91944	744245	3436	78.5	93.37	87	557858	0.83	48.95	PASS	10114	6731	787666	551295	915	83.48	91.79	6874	87	541181	787666	1954	51.05	426	1.83	85.76	82	12.83	551295	73	0.944874	3295	98.17	87.24	1.88	1.18	6731	787666	78
/var/www/analysis/3815/BS64_S4_L001_R1_001.r_and_d_results.txt	11.5083	973613	5748	84	89.97	84	758305	1.7	57.96	PASS	11025	13674	1047149	750463	1627	83.7	94.73	13957	85	739438	1047149	5480	42.04	819	1.47	85.29	88	23.08	750463	77	0.929775	7926	98.53	103.99	3.8	1.03	13674	1047149	80
/var/www/analysis/3815/BS65_S5_L001_R1_001.r_and_d_results.txt	49.7306	323551	4222	84	96.86	91	270894	11.22	93.52	PASS	4943	65126	340686	268732	12448	89.57	93.91	65833	91	263789	340686	41284	6.48	7172	1.84	90.31	87	82.17	268732	82	0.949704	60904	98.16	93.97	18.24	0.8	65126	340686	84
/var/www/analysis/3815/BS66_S6_L001_R1_001.r_and_d_results.txt	7.00833	680505	4373	83	97.34	91	538953	1.49	47.67	PASS	9151	8357	723673	537441	841	88.05	92.8	8455	91	528290	723673	2450	52.33	693	1.7	90.48	87	15	537441	81	0.940349	3984	98.3	91.86	2.78	0.28	8357	723673	85
