# Supplementary material for: Clinicopathological investigation of secretory carcinoma cases including a successful treatment outcome using entrectinib for high-grade transformation: a case report
Source: BMC Med Genomics. 2022 Jan 6;15:6. doi: 10.1186/s12920-022-01155-6 (PMC8739673; doi:10.1186/s12920-022-01155-6)
Supplement: Supplementary file 4 — Additional file 4. List of true fusions observed after application of filters to identify only the true and strong fusions. [file 12920_2022_1155_MOESM4_ESM.xlsm]

## Sheet: all_samples_filtered_isoforms 2
Additional file 4. List of true fusions observed after application of filters to identify only the true and strong fusions
Sample	Genes	Start Sites (SS)	Reads	%Reads	Strong	Breakpoints	Cat	InFrame	Times Observed*	Known Partners	Passed Weak Filters	Intronic Fusion	Percent Structural Variation Not Met	User-Annotated True Positive	User-Annotated False Positive	Mispriming Off-Target	Min Unique Start Sites Not Met	Low Confidence	Expression Imbalance	Transcriptional Readthrough	Cross-contamination	Known Ensembl Paralogue
BS61_S1_L001_R1_001	ETV6:NTRK3	104	232	60.4167	TRUE	chr12:12022903,chr15:88483984	Fusion	TRUE	329	TRUE	TRUE	FALSE	FALSE	FALSE	FALSE	FALSE	FALSE	FALSE	FALSE	FALSE	FALSE	FALSE
BS61_S1_L001_R1_001	NTRK3:ETV6	53	100	49.7512	TRUE	chr15:88576088,chr12:12037379	Fusion	TRUE	4	TRUE	TRUE	FALSE	FALSE	FALSE	FALSE	FALSE	FALSE	FALSE	FALSE	FALSE	FALSE	FALSE
BS62_S2_L001_R1_001	ETV6:NTRK3	14	29	24.1667	TRUE	chr12:12022903,chr15:88483984	Fusion	TRUE	329	TRUE	TRUE	FALSE	FALSE	FALSE	FALSE	FALSE	FALSE	FALSE	FALSE	FALSE	FALSE	FALSE
BS63_S3_L001_R1_001	ETV6:NTRK3	9	14	17.7215	TRUE	chr12:12022903,chr15:88483984	Fusion	TRUE	329	TRUE	TRUE	FALSE	FALSE	FALSE	FALSE	FALSE	FALSE	FALSE	FALSE	FALSE	FALSE	FALSE
BS64_S4_L001_R1_001	ETV6:NTRK3	104	288	56.5815	TRUE	chr12:12022903,chr15:88483984	Fusion	TRUE	329	TRUE	TRUE	FALSE	FALSE	FALSE	FALSE	FALSE	FALSE	FALSE	FALSE	FALSE	FALSE	FALSE
BS65_S5_L001_R1_001	ETV6:NTRK3	167	873	57.6238	TRUE	chr12:12022903,chr15:88483984	Fusion	TRUE	329	TRUE	TRUE	FALSE	FALSE	FALSE	FALSE	FALSE	FALSE	FALSE	FALSE	FALSE	FALSE	FALSE
BS66_S6_L001_R1_001	NTRK3:ETV6	3	8	13.5593	TRUE	chr15:88576088,chr12:12037379	Fusion	TRUE	4	TRUE	TRUE	FALSE	FALSE	FALSE	FALSE	FALSE	FALSE	FALSE	FALSE	FALSE	FALSE	FALSE
BS66_S6_L001_R1_001	ETV6:NTRK3	3	6	10.1695	TRUE	chr12:12022903,chr15:88483984	Fusion	TRUE	329	TRUE	TRUE	FALSE	FALSE	FALSE	FALSE	FALSE	FALSE	FALSE	FALSE	FALSE	FALSE	FALSE
*Times Observed, Historically how many times this fusion has been observed/ reported by Archer analysis software

## Sheet: Sheet1
Additional file 3. List of true fusions observed after application of filters to identify only the true and strong fusions
